# Supplementary material for: Green accounting and reporting in Bangladesh’s pharmaceutical and textile industries: A holistic perspective
Source: PLoS One. 2024 Sep 10;19(9):e0310236. doi: 10.1371/journal.pone.0310236 (PMC11386424; doi:10.1371/journal.pone.0310236)
Supplement: S1 File — (XLSX) [file pone.0310236.s001.xlsx]

## Sheet: Pharmaceuticals
Pharmaceuticals Industry
Company's Name	Year	Firm Size (BDT Million)		Financial Resources (BDT Million)				Firm's Performnace (BDT Million)
		Production Capacity	Capital Employed	Total Assets	Total Investment	Total Shareholders Equity	Total Debt	ROA	ROE	ROI	EPS	Net Profit After Tax	Average Total Assests	Net Profit Available foEquity Shareholders
ACI	2022		4820	32128	2270	11900		4.37	11.69	9.16	100.24
	2021		5000	31615	2273.4	12500		4.04	16.63	9.29	104
	2020		5000	33921	2330.21	12100		2.29	6.5	6.14	62
	2019		4820	32600	2471.18	11000		2.2	6.27	7.63	57.1
	2018		4820	32713	2558.85	14300	21387.1		9.21		27.33	1317
	2017		4380	24560	2068.65	12992	14064.1		9.57		25.8	1244
	2016		3980	18840	1902.53	11949	9157.36		11.37		15.51	680
	2015		3980	17017	1858.5	11715	7643.42		27.17		72.72	3184
	2014		3440	14250	1799.06	6607	8919.51		14.38		24.02	951
ACMELAB	2022		2187	42971							7.95	5441.65
	2021		2187	42971	35.51	20011.1	15267.2	5.54	8.02		6.12	4872.15
	2020		2116	39422	23.77	19000	15963	6.11	7.76		5.84	4872.15
	2019		2116	35920	38.88	18343.2	13971	6.09	8		5.75	4191.12
	2018		2116	23624	56.23	17645	14979.2	5.8	6.4		6.74	1426.57
	2017		2116	29947	55.51	16956.3	12991	4.6	5		6.61	1397.85
	2016		2116	28890	46.05	16364.5	12525.2	5.7	6		6.55	1101.27
	2015		1616	23260	33.31	11372.6	11887.1	5	6		5.7	921.92
	2014		1616	22180	32.33	10692.2	11487.4	5	6		5.65	893.89
BEACONPHAR	2022		2400	14642.1	1061	5942	7724	3	2.8		2.21
	2021		2400	10815.9	1026	5943	1979	3.2	2.8		4.05
	2020		2400	8535.55	874	5355	3877	3.4	4		3.74
	2019		2310	7176.9	626.74	4630	4930	3	4.8		1.65
	2018		2310	4908.41	146.97	3000.74	1907.67	2.57	4.2		0.55	126.1
	2017		2310	5105.98	2.92	2991.31	2114.68	2.03	3.47		0.45	103.73
	2016		2310	5014.6	411.58	3002.91	2012.51	1.22	2.04		0.27	61.4
	2015		2310	4738.7	308.43	2906.13	1832.57	0.81	1.33		0.17	38.56
	2014		2310	4589.83	284.41	2867.38	1722.44	0.53	0.85		0.1	24.23
BXPHARMA	2022		8500	691567	20973	47619	255083	2.97	12.27	9.2	11.48	45244
	2021		8500	661480	23356	44636	345418	2.91		8.5	11.49	49986
	2020		8350	522460	16592	37364	120671	2.18		16.2	8.67	51657
	2019		8350	501187	37515	32797	165159	2.16		14.88	7.89	3544
	2018		8319.96	122746	14959.1	63373.3	59373	2.57	7.59	6.2	1.55	1320.9
	2017		7923.76	119961	14685.5	62505.3	57455.9	2.03		5.3	1.23	1026.21
	2016		3862.44	31148.9	1824.05	23059.4	8089.5	1.22			7.63	2948.05
	2015							0.81	2.11
	2014		3678.52	29000.5	2715.99	20990.2	8080.34	0.52	1.98		3.96	1528.3
GLAXOSMITH	2022			3114	16541	174127	34	3.84	36.38	7	7.1
	2021		144	4633	28308	266295	76	4	35	5.3	12.1
	2020		144	3226	11371	147826	202	3	28.4	5	7.55
	2019		144	3556		129312	175	5	25	8	19.49
	2018		120.46	4356.8		125409	3102.71	3.8	-50.67	5.4	4.9	-635.48
	2017		120.46	6243.82		2630.35	3613.47	3.1	25.45		7.5	669.3
	2016		120.46	5342.81		2585.8	2757.01		24.93		6	644.55
	2015		120.46	5563.31		2603.8	2959.5		31.92		8.3	831.08
	2014		120.46	5028.32		2316.5	2711.83		35.69		6.8	826.79
IBNSINA	2022		300	1836	1389	3055	252	12.94	21.35	14.87	4.63	245
	2021		300	1683	1232	2625	421	10.52	20.4	13.6	4.5	237
	2020		300	1457	58	2149	442	11	18.3	12	3.25	159
	2019		300	1073	1122	1777	381	12.5	22.1	13	2.86	153
	2018		284.03	2441.74	19.27	1227.21	1077.72	10.4	18.74	11.32	5.67	127.29
	2017		258.21	2154.82	368.23	1104.96	7589.33	5.6	21.38	10	7.21	178.06
	2016		224.53	1730.96	363.78	869.43	861.52	8.6	23.83	9.5	7.85	202.81
	2015		224.53	1615.84	310.69	832.96	782.89	10	23.69	7	8.23	233.83
	2014		213.84	1195.18	266.58	679.34	515.83	9	38.79	6.6	6.2	452.3
JMISMDL	2022		120	3014	1432	2598	1640	5.8	7.9	5.83	5	155
	2021		120	2998	1465	2595	1834	5.6	7.2	6.6	5.7	134.2
	2020		120	3695	1448	2778	2162	6.3	8	7.2	5.9	144.5
	2019		120	3472	1481	2775	2682	5.7	7.65	6.4	9	132.3
	2018		110	3297.95		784	1997.84		9.63	5	6.86	104.28
	2017		110	2941.23		744.02	1735.46		10.02	4	6.78	101.88
	2016		110	2434.61		710.96	1310.82		9.95	4.3	6.43	96.81
	2015		110	2404.17		667	1347.76		7.94	4	4.81	75.96
	2014		110	2184.43		537.5	1306.31		9.12	3	4.46	49.07
SILVAPHL	2022		1200	2467.43		2309	331	-1.23	-1.33	-0.83	0.1
	2021		1200	2478	25	2304	397	1.6	2	2.5	0.34
	2020		1200	2489.55	56	2326	430	2.7	4.02	1.7	0.4
	2019		1200	2502	197	2334	462	3	3.7	2.4	0.2
	2018		1000	2001.75		1710.56	291.2	3.5	5.44	4.2	0.93	92.99
	2017		1000	1941.16		1647.79	293.37		4.87		1.03	80.27
	2016		500	1638.89		1085.37	399.52		8.71		1.24	74.72
	2015		120	1234.01		621.78	394.29		8.47		1.06	51.96
	2014		120	1104.91		630.93	383.97		8.38		1	49.32
MARICO	2022			1635		1723	1414	33.28	67.38	61.67	31.9
	2021			1609		1718	1518	37.33	80.33	70.86	28.2
	2020			1557		1718	1618	38.45	84.19	69.58	25.4
	2019			1377		1608	1716	41.94	78.33	114.55	21.2
	2018		315	4458.41		1492.58	2965.82	30.87	69.42	122.43	52.2	1642.62
	2017		315	3752.1		1580.11	2171.99				45.7	1447.7
	2016		315	3466.83		1708.72	1758.11				44.89	1414.05
	2015		315	3353.93		1712.17	1641.71				42.69	1344.77
	2014		315	3673.5		1706.15	1967.35				43.99	1385.61
PHARMAID	2022		40	456.5	61.78	338.96	117.53	12.33	16.1	17.03	17.54
	2021		40	443.2	63.48	315.68	127	10.7	14.08	10.3	11.5
	2020		40	408.79	65.2	296.26	112	9.67	12.02	12.78	10.58
	2019		40	381.34	66.86	284.78	96	7.9	12.96	11.84	14.04
	2018		31.2	259.65		189.73	69.92	6.98	11.56	10.8	15.07	47.01
	2017		31.2	222.16		154.53	67.66				9.48	29.57
	2016		31.2	207.67		132.45	75.23				7.52	24.7
	2015		31.2	187.67		116.77	70.9				8.16	26.81
	2014		31.2	172.8		100	73.7				5.58	17.4
RENATA	2022		1100	4201.15	555.84	3053.4	1087.8	4.26	7.27	5.36	47.5
	2021		1070	3438.26	15347.2	29412.3	8896.46	11.34	9.18	13.5	51.34
	2020		1070	2904.45	5463.39	25449.8	4815.09	12.48	17.44	13.2	45.2
	2019		1070	25232	4721.11	21539	2981.13	12.34	15.23	15.87	42.2
	2018		700.31	20811.7	1652.23	15127.2	5684.52	8.47	21.13	12.4	45.65	3196.96
	2017		608.97	18124.3	947.97	12474.5	5649.81		20.94		37.3	2612.14
	2016		529.54	16760.3	251.26	10443.1	6217.27		10.84		16.33	1143.35
	2015		529.54	16133.8	235.46	9405.86	6731.92		21.33		28.65	2006.64
	2014		441.28	14493.6	233.03	7750.71	6742.86		22.07		24.43	1710.86
SQURPHARMA	2022		8300	121816	25270.4	115197	1368.36	16.48	17.51	17.75	16.02
	2021		8500	128168	27494.7	121259	1208.57	16.3	18.7	16.28	15.64
	2020		8200	135934	31999.4	117074	1049.34	17.35	17.77	14	14.28
	2019		8132	128187	32659.5	121789	9488	14.68	16.45	15.2	13.97
	2018		7373.91	61273	12286	57816.6	3431.53	16.2	15.3	13.53	15.72	11606.2
	2017		6859.45	52431.1	10031.6	49027.8	3490.68				14.43	10647.8
	2016		6235.86	42837	8041.31	38045	4792.37				17.18	10718.1
	2015		5542.99	35330.9	7274.94	31201.2	4131.28				11.02	6869.89
	2014		4819.99	31046.1	6356.21	26739.6	4297.12				10.26	4946.21
ACTIVEFINE	2022		6000	9078.9	295.97	5295.14	1959	10.52	15.06	11.32	-1.3
	2021		6000
	2020		6000	9195.84	295.97	5315.2	1958	12.82	17.45	16.02	1.9
	2019		6000	9262.28	295.97	5318.72	1957	11.37	18.65	15.62	6.1
	2018		1999.47	6570.69	266.19	4736.72	1833.96				3.21	825.36
	2017		1599.57	5553.5	293.366	3911.36	1642.13				3.69	553.89
	2016		1999.47	4760.83	378.75	3509.16	1257.67				5.51	678.17
	2015		1599.57	3159.03	302.9	2758.6	400.43				2.92	359.64
	2014		1999.47	1740.09	172.7	1292.91	447.18				2.72	334.85

## Sheet: Textiles
Textile Industry
Company's Name	Year	Firm Size (BDT Million)				Financial Resources (BDT Million)				Firm's Performnace (Percentage and per share)
		Production Capacity (million yards/percentage)	Paid up Capital	Capital Employed	Current Labilities	Total Assets	Total Investment	Total Shareholders Equity	Total Dept	ROA	ROE	ROI	EPS	NPAT	Average Total Assests	Net Profit Available foEquity Shareholders
AL-HAJTEX	2022			396.06	538.94	935	100	202.26	198.27	1.39	3.2	3.62	-0.13	-2.29		22.3
	2021			402.41	537.47	939.88	100	211	190.67	1.3	1.5	3.5	-0.08	-4.68		22.3
	2020			406.63	533.37	940	100	215	183.07	1.4	2.1	3.2	0.47	3.56		22.3
	2019			401	530	931	100	212	175.47	1.02	1.1	3.65		13.58		22.3
	2018		202.71	398.08	181.54	579.62	224.48	250.99	328.64	1.67	3.85		0.48	9.67
	2017		184.29	398.52	154.76	553.28	250.56	250.47	302.81	6	12.78		1.58	32
	2016		167.53	376.17	143.26	519.43	219.43	226.84	292.59	5	11.31		1.53	25.64
	2015		152.3	359.07	138.68	497.75	142.94	208.81	288.94	4	9.79		1.15	19.26
	2014		126.92	342.8	143.41	486.21	176.92	188.83	297.38	4	11.31		1.68	20.45
ANLIMAYARN	2022			211.5	212	423.5	114	173		-3.66	-8.33	-4.08	-0.35
	2021			224	215	439	114	185		-1.34	-4.23	-0.54	0.58
	2020			201	228	429	114	183		0.19	0.31	0.16	0.14
	2019			203	210	413	114	182		0.21	0.12	0.66	0.046
	2018		178.68	230.63	195.58	426.21	228.67	197.56				2.31	0.55	9.85
	2017		178.68	231.13	208.37	439.5	242.35	197.15				2.28	0.56	10.01
	2016		178.68	419.21	220	639.21	223.45	201.15				4.39	1.12	19.99
	2015		178.68	433.37	202.02	635.39	237.89	216.23				4.47	1.09	19.53
	2014		178.68	397.45	237.84	635.29	241.81	215.06				4.08	1.04	18.63
APEXSPINN	2022			541	1520	2061	129	527.78		1.69	6.08	13.44	3.21
	2021			533	1537	2070	131	520		1.5	5.24	9.5	3.51
	2020			659	1393	2052	152	547		1.72	4.8	10.12	3.51
	2019			555	1672	2227	152.55	540		1.67	5.4	11.32	3.51
	2018		84	465.54	996.4	1461.94	96.98	460.49	1001.45		5.51		2.91	24.42
	2017		84	447.13	878.21	1325.34	26.34	443.29	882.05		5.34		2.76	23.16
	2016		84	437.96	1023.54	1461.5	21.29	434.06	1027.44		6.85		3.42	28.77
	2015		84	422.18	952.09	1374.27	17.88	420.18	954.09		5.52		2.76	23.2
	2014		84	419.13	717.13	1136.26	22.02	417.91	718.35		4.5		2.24	18.8
DSHGARME	2022	3.7	82.88	289	158	447	33	152	136	0.51	1.35	6.74	0.32
	2021	3.7	70.54	286	147	433	33	150	135	1.31	2.59	6.46	0.33
	2020	3.6	82.4	287	111	398	33	149	136	1.07	2.45	7	0.44
	2019	3.6	65.79	258	129	387	33	149	107	1.37	1.68	7.23	0.38
	2018	1.3	60.46	154.09	221.67	375.76	8.79	125.55	250.18	1.08	1.5	3.76	4.63	28.01
	2017	1.6	52.57	100.31	138.67	238.98	9.08	92.57	377.66	0.59	1.3	2.65	5.7	34.46
	2016	1.7	40.44	72.32	174.8	247.12	18.88	62.08	185.04	0.54	1.87	5	6.46	26.11
	2015	1.3	33.7	49.63	210.48	260.11	19.18	34.22	225.88	0.56	0.65	4.43	2.07	8.37
	2014		33.7	41.26	172.86	214.12	5.71	41.26	172.86	0.56	0.17	4.67	1.05	3.55
ENVOYTEX	2022	60.2/82.35	1720.49	-6171.78	8330.11	2158.33	41.34	6511.8	6139.65	2.23	7.04	6.33	2.1	197
	2021	59.2/82.69	1703.54	13514.3	7131.16	20645.5	42.11	6325.56	6349.43	2.15	6.98	6.12	1.95	134
	2020	58.3/75.84	1677.16	12093.6	6700.21	18793.8	48.21	6208.73	6014.17	1.87	6.63	5.49	1.43	121
	2019	54.12/79.2	16447.8	11367.8	7400.19	18768	52.78	6655.54	5891.38	1.67	5.31	5.63	1.6	32.7
	2018	39.41/78.82	1644.46	10167.2	7297.46	17464.6	54.91	6251.2	11213.4	1.81			2.01	329.94
	2017	37.77/75.54	1566.15	9833.83	6226.51	16060.3	45.71	6030.9	10029.4				2.05	321.18
	2016	39.49/78.99	1520.53	9673.01	4540.48	14213.5	44.14	5892.18	8321.3				2.32	353.46
	2015	33.15/60.30	1448.13	7814.36	3915.95	11730.3	42.33	5805.06	5925.25				3.94	571.24
	2014	26.49/52.98	1405.95	6592.72	3669.84	10262.6	61.53	5402.53	4860.02				2.21	310.93
HFL	2022			3804.86	915.75	4720.61	32.96	3414.77	1078	-1.87	-2.67	1.21	0.17	-29.26
	2021			3733.65	1324.57	5058.22	35.07	3444.02	158	-1.74	-1.68	1.1	0.12	10.3
	2020			3741.37	1228.61	4969.98	33.89	3434.02	359	-1.62	-1.56	1.8	0.13	-11.94
	2019			3389.84	1219.87	4609.71	31.05	3100	1027	-0.04	-0.08	2.3	0.19	40.2
	2018		910.57	3931.21	1274.92	5206.13	30.95	3582.76	1623.36	0.04	0.05		2.01	182.84
	2017		910.57	3988.83	863.42	4852.25	29.81	3466.37	1385.88	0.01	0.02		0.79	72.06
	2016		910.57	4054.83	718.14	4772.97	28.85	3460.75	1312.22	0.02	0.03		1.01	92.15
	2015		867.21	3640.13	742.37	4382.5	27.41	3431.87	950.62	0.03	0.04		1.8	135.57
	2014		488.38	2383.7	1106.76	3490.46	105.54	2284.66	1205.8	0.08	0.12		5.58	272.59
MAKSONSPIN/Spindled	2022			4509.22	6591	11100.2	270	3364.84	724.25	-10.76	-29.06	-4.93	-0.48	12.67
	2021			4552.16	6299.94	10852.1	270	3381.16	749.42	-9.72	-15.2	-2.16	0.75	9.12
	2020			4781.41	5535.15	10316.6	270	3586.82	768.84	-1.8	1.5	0.92	0.3	78.3
	2019			5040.72	5680.39	10721.1	270	3838.45	772.18	-0.91	7.9	0.23	0.2	89.21
	2018	97800	2382.33	5854.66	3819.41	9674.07	3.52	4550.07	5124	4.23	4.18		0.49	116.43
	2017		2268.88	6008.3	2893.64	8901.94	4.67	4434.79	4467.15	3.03	2.99		0.33	74.29
	2016		2268.88	5776.38	2515.19	8291.57	3.2	4423.19	3868.37	1.44	1.35		0.39	88.46
	2015		2268.88	5622.38	1625.42	7247.8	4.03	4335.53	2912.25	2.76	2		0.28	51.72
	2014		2160.84	4468.06	2247.36	6715.42	5.37	4274.69	2440.73	9.85	5.01		0.73	157.99
MATINSPINN/ring yarn	2022	58.1	974.9	6479.24	3820	10299.2	53.07	5575.92	862.03	1.87	3.34	3.32	2.07	95.62
	2021	34	974.9	6339.39	4330	10669.4	55.69	5479.67	936.22	5.34	2.1	4.56	2.35	154.74
	2020	28.2	974.9	7429.99	3951	11381	57.58	5755.15	1012.15	1.67	5.3	5.4	1.54	-98.21
	2019	20.28	974.9	7424.79	3564	10988.8	52.97	6852.98	1042.97	4.62	6.3	3.44	1.34	37.93
	2018	17.94	974.9	4815.83	1906.17	6722	30.6	4253	2469.05	1.49	4.43	6.45	3.1	303
	2017	15.24	974.9	4813.61	2262.39	7076	70.23	4093	2983.38				2.68	261
	2016	9.36	974.9	4878.07	1213.93	6092	47.7	4060	2032.23				3.02	294
	2015	8.64	974.9	4264.5	1453.5	5718	97.51	4024	1694.44				4.49	437
	2014	8.64	974.9	4170.08	788.92	4959	49.28	3840	1115.44				4.21	317
METROSPIN	2022	35.52	2382.33	1172.6	259	1431.6	272.01	771.64	347.59	0	-30.71	0	-3.12	-67.3
	2021	35.52	2382.33	1363.96	351	1714.96	280.94	967.7	341	0	-17.93	0.52	-1.18	-28.22
	2020	35.52	2382.33	1286.61	508	1794.61	280.94	995.93	233.61	2	-2.07	0.32	-1.09	-44.85
	2019	35.51	2382.33	1225.38	642	1867.38	152.62	1040.76	127.05	0.21	-3.86	1.04	0.03	-10.24
	2018		2382.33	5854.66	3819.41	9674.07	3.52	4550.07	5124.01	4.23	7.18	2.95	0.49	116.43
	2017		2268.88	6008.3	2893.64	8901.94	4.67	4434.79	4467.15	3.03	2.99		0.33	74.29
	2016		2268.88	5776.38	2515.19	8291.57	3.21	4423.19	3868.38	1.44	1.35		0.39	88.46
	2015		2268.88	5622.38	1625.42	7247.8	4.03	4335.55	2912.25	2.76	2		0.28	51.72
	2014		2160.84	4468.06	2247.36	6715.42	5.37	4274.69	2440.73	9.85	5.01		0.73	157.99
PTL	2022			7232	902	8134	7270	6676	1562	4.19	17.93	5.4	1.62	331
	2021			6134	813	6947	6584	6326	1481	4.32	16.45	5.32	1.61	280
	2020			4013	856	4869	5482	6214	1388	3.1	14.2	3.12	0.2	218
	2019			2823	750	3573	3227	5960	1225	6.34	15.21	4.87		259
	2018		1290.47	4659.7	2689.08	7348.78	549.36	2681.78	4663.2	5.32	19.43	4.52	2.15	277.54
	2017		1173.16	2979.55	1876.72	4856.27	43.85	2659.15	19274.2				1.74	224.93
	2016		1096.41	2597.52	2221.78	4819.3	35.89	2348.71	2464.28				1.84	201.69
	2015		1096.41	2375.8	1724.8	4100.6	37.53	2324.5	1768.96				1.77	193.99
	2014		953.4	2237.14	1394.49	3631.63	41.83	2131.64	1490.18				2.33	186.97
RAHIMTEX	2022	300/76.5	96.2	634	1107	1741	576	231	358	-1.65	-13.53	3.63	-11.32	3.63
	2021	300/76.5	95.6	629	1018	1647	589.8	227	357	-1.02	-10.23	3.23	-10.3	1.21
	2020	300/76.5	94.5	570	1088	1658	597.35	226	208	-0.34	-2.1	3.64	-3.5	1.13
	2019	300/76.5	85.9	454	1203	1657	609.8	225	184	-0.32	-5.2	4.2	-1.32	-38.6
	2018		78.18	613.39	978.49	1591.88		319.83	1272.05	-0.12	-1.33	3.87	6.5	50.78
	2017		67.98	473.18	646.77	1119.95		279.24	840.71				6.51	44.96
	2016		48.59	289.99	365.52	655.51		234.29	421.23				8.92	43.33
	2015		34.68	296.4	327.94	624.34		190.95	433.39				6.79	23.56
	2014		27.53	293.82	416.83	710.65		179.2	531.45				8.42	23.18
SAFKOSPINN	2022	19.5	299.8	440	1547	1987	1327	137	1132	-23.32	-117.32	-11.32	-5.32	-117
	2021	19.5	300	334	1541	1875	1335	254	1030	-2.32	-12.4	-5.3	-1.3	-76
	2020	19.5	299.1	253	1543	1796	1344	331	1107	-2.4	-4.3	3.43	-0.1	-146
	2019		299.1	176	1509	1685	1353	487	1080	-3.2	-1.3	4.4	-0.2	-88
	2018		291.08	982.64	559.58	1542.22	9.37	529.84	1012.38	2.1	7.4	12.4	0.42	12.2
	2017		367.62	960.41	307.35	1267.76	5.9	517.64	750.12				0.38	11.1
	2016		271.74	914.84	175.33	1090.17		506.54	583.62				0.68	18.6
	2015		271.74	868.38	134.16	1002.54		501.9	500.64				0.51	13.96
	2014		247.03	571.54	249.38	820.92		486.52	334.41				1.4	38.13
SAIHAMCOT	2022	15.48	1520	-1000	5592	4592	64	5471	255	1.38	2.6	3.41	0.3	29.45
	2021	15.48	1500	-868	5801	4933	64	7414	309	0.67	2.1	3.21	0.1	18.5
	2020	15.48	1500	-870	5513	4643	64	5373	368	0.12	1.2	1.48	0.3	39.47
	2019	15.48	1500	-812	4498	3686	91	5351	417	0.46	1.3	1.43	0.21	51.2
	2018	15.48	1488	3837.69	2483.84	6321.53	528.3	3368	2953.31	3.16	5.29		1.07	158
	2017		1488	3951.37	1830.45	5781.82	809.04	3395	2387.05	3.35	5.27		1.06	158
	2016		1488	3961.37	1555.3	5516.67	947.81	3346	2144.15	3.2	4.7		0.93	139
	2015		1352	4032.58	1188.57	5221.15	1073.06	3369	1851.73	4.7	6.61		1.4	189
	2014		1352	3737.17	1313.13	5050.3	1058.1	3268	1781.4	4.96	7.19		1.48	200
SAIHAMTEX	2022	12.92	905.6	4222	2349	6571	3108	3813		1.02	1.73	2.4	-0.48
	2021	12.92	905.6	4210	2269	6479	3132	3795		-0.46	-0.1	2.54	-0.21
	2020	12.92	905.6	4205	2060	6265	3163	3789		0.34	-0.3	2.1	0.12
	2019	12.92	905.6	2981	1702	4683	2241	2810		0.63	-0.13	1.64	0.1
	2018		905.6	2696.58	2268.17	4964.75		2443.4	2521.31	2.74	5.29	1.32	1.21	109.1
	2017		905.6	2605.46	1742.78	4348.24		2439.5	1908.76	2.91	4.53		1.02	92.4
	2016		862.5	2698.76	1340.21	4038.97		2386.5	1652.46	2.83	3.91		0.89	76.8
	2015		750	2847.54	1600.63	4448.17		2305.2	2142.46	2.29	4.23		0.92	79.7
	2014		750	3125.05	1230.07	4355.12		2439.5	1915.53	6.06	11.16		2.81	210.7
SQUARETEXT	2022	51.92	1972	11784	10567	22351	10507	9910		5.7	12.14	7.74	2.78	330
	2021	51.92	1972	9944	12519	22463	10493	9676		5.52	10.34	7.12	2.3	353
	2020	51.92	1972	10292	9437	19729	9892	10020		4.64	9.46	4.64	0.22	248
	2019	51.92	1972	9988	9221	19209	9840	9666		3.67	7.46	4.65	0.37	233
	2018	51.92	1878.59	7690.4	3868.42	11558.8		7444.41	4090.48	5.23	5.54	10.4	2.43	459.47
	2017		1789.13	7569.97	2612.19	10182.2		7345.19	2815.46				2.19	413.74
	2016		1626.49	7583.41	1766.51	9349.92		7340.42	1990.34				7.02	1148.3
	2015			0
	2014		1478.62	6711.8	1981.97	8693.77		6494..29	2186.76				7.28	1189.36
STYLECRAFT	2022	21	11.5	960	704	1664	5.14	127	800	-5.39	-52.4	-0.17	-4.27	-53.25
	2021	21	11.5	844	845	1689	5.14	141.21	678	-2.43	-14.2	1.45	-2.3	-26.56
	2020	21	11.5	881	840	1721	5.14	167.7	674	-1.45	-12.3	4.32	0.1	-3.3
	2019	21	11.5	145	867	1012	5.14	130	657	-1.49	10.4	2.43	0.3	13
	2018	7.42	9.9	513.57	791.62	1305.19	5.14	314.75	990.44	-1.75	11.37	2.1l	36.16	35.8
	2017	6.49	5.5	396.27	760.3	1156.57	5.14	279.42	877.14		10.33		29.15	28.86
	2016	2.35	5.5	548.97	782.39	1331.36	5.14	254.62	1076.73		4.21		19.48	10.71
	2015	8.54	5.5	503.55	510.55	1014.1	5.14	204.96	821.74		16.8		62.57	34.4
	2014	7.76	5.5	498.41	448.49	946.9	5.14	173.23	773.64		8.3		26.16	14.4
SHASHADENIM/yards	2022	21.6		1115.64	6606	7721.64	404	5763	875.56	0.05	2.39	6.03	1.4	2.7
	2021	21.6		1109.54	6756.41	7865.95	410	5760	718.76	2.7	1.3	5.3	0.5	86.2
	2020	21.6		1201.87	5462.73	6664.6	410.8	5795.18	824.8	1.4	0.48	3.6	0.7	38.5
	2019	21.6		843	5324	6167	412.34	5756	698.42	0.9	0.23	4.6	1.5	31
	2018	21.6	1196	6743.06	5333.94	12077	348	5940	3879	4.83	11.41	9.79	4.64	556
	2017		1128	6495.62	4383.38	10879	300	5339	4259	5.75	13.68	11.24	4.94	592
	2016		1128	9630.02	70.98	9701	240	5059	3889	5.96	13.93	11.13	4.71	563
	2015		1128	9129.57	78.43	9208	343	4777	3910	4.87	19.08	13.89	4.68	561
	2014		481	4264.6	9575.4	13840	242	2852	4052	1.66	8.6	5.41	1.47	176
TOSRIFA	2022		631.69	2797	2404	5201	1086	2102	509	2.52	1.93	2.56	1.04	5.52
	2021		631.69	2843.24	2981	5824.24	847	2112	687	2.35	1.92	2.01	0.87	67.99
	2020		631.69	2855.6	3380	6235.6	1162	2129	624	2.16	0.78	1.95	1.02	22.3
	2019		631.69	1957.4	3345	5302.4	1232	2124	605	2.16	0.59	1.87	1.07	4.11
	2018		631.69	2817.42	792.96	3610.38		2124.72	1485.67	0.03	3.76	2.21	1.27	79.92
	2017		631.69	2386.5	568.92	2955.42		2107.96	847.45		3.95	2.82	1.32	83.34
	2016		631.69	2144.05	304.87	2448.92		2100.43	348.48		5.27	4.52	1.76	110.89
	2015		631.69	2169.11	208.97	2378.08		2055.26	328.82		6.6	4.68	2.44	135.06
	2014		631.69	1359.32	298.09	1657.41		120.7	366.71		8.06	6.27	2.95	113.72
REGENTTEX	2022		1155							1.31	3.2	3.61	3.4
	2021		1155							1.34	3.1	3.42	2.5
	2020		1155							1.65	2.4	3.27	1.6
	2019		1155							1.43	2.7	1.56	1.36
	2018		1155	4441.11	2197.04	6638.15	1424.04	3545.81	3092.34	1.48	3.66	1.49	1.12	129.7
	2017		1155	4334.13	1099.73	5433.86	1427.3	3478.47	1955.36		3.94		1.21	137
	2016		1155	3624.06	1031.07	4655.13	1337.78	3450.72	1204.41		6.16		0.73	212.46
	2015			0
	2014		600	2136.43	1055.94	3192.37	59.46	2016.94	1175.33		7.38		2.48	148.89
ZAHINTEX	2022		818.29	1069.8	653.2	1723	0.1	605	1614	-5.65	-11.32	0	0.1	-53.82
	2021		818.29	1768.7	562.3	2331	0.1	1032	1609	-4.67	-10.2	-2.14	0.3	-21.56
	2020		818.29	2327.6	773.4	3101	0.1	1304	1714	-2.16	0.2	-1.45	-1.4	30.1
	2019		818.29	3006.1	805.16	3811.26	0.02	2038.45	1772.81	0.32	2.39	0.89	0.6	48.79
	2018		818.29	3504.2		3504.2	0.1	1720	1648	1.56	0.1	0.13	0.1	42.68
	2017		743.9	2778.74	640.87	3419.61	0.1	1989.66	1429.96		2.72	1.58	0.73	54.18
	2016		688.79	2265.35	893.87	3159.22	0.1	1957.93	1201.3		4.72	2.92	1.34	92.32
	2015		626.18	2192.76	894.87	3087.63	0.1	1880.18	1207.46		4.03	2.45	1.21	75.78
	2014		579.25	1869.08	1071.49	2940.57	0.1	1804.39	1136.17		2.54	1.56	0.82	46.8
HRTEX	2022		253	3606.7	821.3	4428	176.5	1235	1028.12	-5.32	-19.81	0.71	0.54	-97.24
	2021		253	3891.74	820.45	4712.19	83.09	1028	1235.02	1.08	-1.76	0.25	0.54	27.38
	2020		253	3855.12	822.87	4677.99	89.3	1202	1207	4.24	7.32	0.15	0.54	-54.84
	2019		253	3391.67	818.63	4210.3	71.55	1235	1129	3.45	2.16	1.3	0.54	23.54
	2018		253	583.74	1040.47	1624.21	29.54	388.71	1235.5	2.54	5.65	2.65	1.7	43.09
	2017		253	617.6	890.66	1508.26		370.92	1137.34			2.41	1.43	36.29
	2016		253	622.26	919.72	1541.98		359.93	1182.05			3	1.83	46.27
	2015		253	558.93	792.05	1350.98		353.6	941.93			2.29	1.22	30.89
	2014		253	498.41	774.83	1273.24		409.79	863.46			3.92	1.98	49.97
GENN	2022		5000	5814	4046	9860	4006	5813	2136	-0.02	-0.33	1.53	0.07	54
	2021		5000	5809.9	3983	9792.9	4426	5809	2160	0.21	0.23	1.3	0.01	58
	2020		5000	5750.4	4008.05	9758.45	4448	5750.4	2145	0.18	0.56	2.3	1.32	-131.1
	2019		5000	5882.3	4046	9928.3	4474	5882	2178	0.08	0.19	2.4	0.43	-0.812
	2018		4499.77	6303.97	790.16	7094.13		5670.44	1423.7	0.06	0.08	2.43	0.02	456.37
	2017		4090.7	5561.52	835.82	6397.34		5214.06	1183.28	0.04	0.05	2.45	0.59	241.71
	2016		3718.82	5040.73	1007.66	6048.39		4955.53	1092.85	0.07	0.09	2.03	1.14	87.1
	2015		3718.82	4951.89	867.88	5819.77		4868.43	951.34	0.09	0.11	1.03	0.91	340.04
	2014		3233.75	4603.06	810.53	5413.59		4541.61	871.98	0.08	0.12	2.05	1.54	497.77
												0.59	1.14	0.91	1.54
